# Supplementary material for: Antibody-Drug Conjugate Targeting c-Kit for the Treatment of Small Cell Lung Cancer
Source: Int J Mol Sci. 2022 Feb 18;23(4):2264. doi: 10.3390/ijms23042264 (PMC8875948; doi:10.3390/ijms23042264)
Supplement: Supplementary file 1 [file ijms-23-02264-s001.zip]

Archive with 1 entries (1 files):
- ijms-1593669-supplementary.pdf
